# Supplementary material for: Structural Analysis of Inhibitor Binding to Enterovirus-D68 3C Protease
Source: Viruses. 2025 Jan 8;17(1):75. doi: 10.3390/v17010075 (PMC11768739; doi:10.3390/v17010075)
Supplement: Supplementary file 1 [file viruses-17-00075-s001.zip]

Archive with 1 entries (1 files):
- viruses-3408373-supplementary.pdf
